# Supplementary material for: A R-Script for Generating Multiple Sclerosis Lesion Pattern Discrimination Plots
Source: Brain Sci. 2021 Jan 12;11(1):90. doi: 10.3390/brainsci11010090 (PMC7830121; doi:10.3390/brainsci11010090)
Supplement: Supplementary file 1 [file brainsci-11-00090-s001.zip]

Archive with 14 entries (14 files):
- LDP_Supplement.jpg
- LDPgenerator.R
- MNI.var
- MNI_LDP.png
- MNI_LDP_xyz.png
- MNI_mild.hdr
- MNI_mild.hdr_variograms.png
- MNI_mild.img
- MNI_moderate.hdr
- MNI_moderate.hdr_variograms.png
- MNI_moderate.img
- MNI_severe.hdr
- MNI_severe.hdr_variograms.png
- MNI_severe.img
