# Supplementary material for: A R-Script for Generating Multiple Sclerosis Lesion Pattern Discrimination Plots
Source: Brain Sci. 2021 Jan 12;11(1):90. doi: 10.3390/brainsci11010090 (PMC7830121; doi:10.3390/brainsci11010090)
Supplement: Supplementary file 1 [file brainsci-11-00090-s001.zip › LDPgenerator.R]

### ---------- MS-Lesion Pattern Discrimination Plot [LDP] generator v4.5 for R ----------
### R.Marschallinger, H.Marschallinger Nov. 2020
### imports NIfTI-1 and ANALYZE-7.5: 3D only(!); either binary (MSlesions=1, rest=0) or MSlesion probability maps (0 ... 1)
### variogram lags = voxel units

# --- console off, remove all old variables
sink ("nul") # verbosity off
rm(list = ls())
message ("\n---------- MS-Lesion Pattern Discrimination Plot [LDP] generator v. 3.9 ----------")

## -- section 1-- load package RNifiti (must be installed) ##
library (RNifti) 

## -- section 2 -- define variography parameters ##
# define variography parameters below ###########################################################

ImageThreshold <- 0.5 # binarization threshold: lower voxel values are set to 0, rest is set to 1

Max_lag = 15        # max.lag number (lag width=voxel units. Confine MS-WML variography to 15mm, i.e., MRI with 1mm voxels: MaxLag = 15; 1.5mm voxels: MaxLag = 10)
Guess_a = 3    	  # nls start parameter
Guess_C = 0.0001    # nls start parameter


LDPxdim <- 1000     	# x dimension of LDP graphics output (in pixels)
LDPydim <- 1000     	# y dimension of LDP graphics output (in pixels)
LDPsymbolsize <- 2.0  	# size of data symbols in LDP
LDPtextsize <- 1.2    	# size of data labels in LDP
VarioGraphicsPostfix <- "variograms" 	# postfix of experimental variograms (x,y,z) and variogram model graphics (x,y,z) per Nifti / Analyze file

# end of variography parameters definition section ##############################################

## -- section 3 -- input file selection, output file definition ##
InputFileList <- choose.files(default = "*.*", caption = "----- LDP generator: Select Nifti-1 or Analyze-7.5 files to process -----", multi = TRUE) # select nifti input files
LDPContainerFile <- choose.files(default = "*.var", caption = "----- LDP generator: Define LDP container output file (ASCII) -----", multi = FALSE) # LDP parameters for all nifti files
LDPGraphicsFile <- choose.files(default = "*.png", caption = "----- LDP generator: Define LDP graphics output file (png) -----", multi = FALSE) # name of LDP graphics file 
LDPxyzGraphicsFile <- choose.files(default = "*.png", caption = "----- LDP generator: Define LDP (xyz component) graphics output file (png) -----", multi = FALSE) # name of LDP xyz components graphics file 

# write header of LDP container file
write("ID ln(mean(a[xyz])) ln(mean(C[xyz])) ln(aX) ln(CX) ln(aY) ln(CY) ln(az) ln(CZ) file", file = LDPContainerFile, sep = "\t")

lags <- 1:Max_lag 
lag_array_x <- array(0:0, dim=c(Max_lag)) 
lag_array_y <- array(0:0, dim=c(Max_lag)) 
lag_array_z <- array(0:0, dim=c(Max_lag)) 

## -- section 4 -- loop input files (selected Nifti/Analyze files) ##
for (i in 1:length(InputFileList)) {  
  CurrentNifti <- InputFileList [i]
  message ("\n**** currently working on: ", CurrentNifti, " *****")
  
  ## -- section 4a -- import, extract voxel array. image3D: R image object with metadata, extracted from current Niftiv1.0/Analyzev7.5 file ##
  image3D <- readNifti (CurrentNifti)
  
  # image object parameters
  message ("----- image parameters -----")
  unitsXYZ <- pixunits(image3D)[1]
  message ("Units : ", unitsXYZ)
  
  dX <- pixdim(image3D[1])
  dY <- pixdim(image3D[2])
  dZ <- pixdim(image3D[3])
  
  nX <- as.integer(dim(image3D)[1])
  nY <- as.integer(dim(image3D)[2])
  nZ <- as.integer(dim(image3D)[3])
  
  message ("Voxel size [units in x y z directions]: ",dX," ",dY," ",dZ)
  message ("Voxel array dimensions [number of voxels in x y z directions]: ",nX," ",nY," ",nZ)
  message ("Voxel value statistics [min, max]: ",(min(image3D)),", ",(max(image3D)))
  
  ## -- section 4b -- threshold for binarization: MSlesion = 1, rest = 0 ##
  image3D[image3D >= ImageThreshold] <- 1 # Schwellwert
  image3D[image3D < ImageThreshold]  <- 0 # Schwellwert
  
  message ("----- calculating experimental variograms -----")
  message ("... x direction ...")
  
  ## -- section 4c -- Calculate empirical variograms for x,y,z directions ##
  lag_sum <- array(0:0, dim=c(Max_lag))      # initialize lags   
  pair_cnt <- array(0:0, dim=c(Max_lag))     # initialize pair counters per lag c
  for (iZ in 1:nZ) {                         # loop through levels (z)
    for (iY in 1:nY) {                       # loop through lines (y)
      current_vector <- image3D[1:nX,iY,iZ]  # current_vector ... current line vector (1D extract from image3D), direction x
      for (lag in 1:Max_lag) {               # for all lags
        pos <- 1                             # initialize position 1 in current line
        for (pos in 1:(nX - lag)) {          # for all lag positions in current line (stop if pos > line length)
          lag_sum[lag] <- lag_sum [lag] + (current_vector[pos] - current_vector[pos+lag])^2       # sum up per lag width
          pair_cnt[lag] = pair_cnt[lag] + 1                                                       # pair counter per lag width
        }
      } 
    }
  }
  lag_array_x <- lag_sum / (2 * pair_cnt)    # semivariogram value per lag width
  message ("Lag values [x direction]:")
  print (lag_array_x)
  message ("Pair count [x direction]: ")
  print (pair_cnt)
  
  message ("... y direction ...")
  lag_sum <- array(0:0, dim=c(Max_lag))  
  pair_cnt <- array(0:0, dim=c(Max_lag))    
  for (iZ in 1:nZ) {                         
    for (iX in 1:nX) {                       
      current_vector <- image3D[iX,1:nY,iZ]   
      for (lag in 1:Max_lag) {              
        pos <- 1                             
        for (pos in 1:(nY - lag)) {          
          lag_sum[lag] <- lag_sum [lag] + (current_vector[pos] - current_vector[pos+lag])^2       
          pair_cnt[lag] = pair_cnt[lag] + 1                     
        }
      } 
    }
  }
  lag_array_y <- lag_sum / (2 * pair_cnt)    
  message ("Lag values [y direction]:")
  print (lag_array_y)
  message ("Pair count [y direction]: ")
  print (pair_cnt)
  
  message ("... z direction ...")
  lag_sum <- array(0:0, dim=c(Max_lag))  
  pair_cnt <- array(0:0, dim=c(Max_lag))    
  for (iX in 1:nX) {                         
    for (iY in 1:nY) {                       
      current_vector <- image3D[iX,iY,1:nZ]   
      for (lag in 1:Max_lag) {               
        pos <- 1                             
        for (pos in 1:(nZ - lag)) {          
          lag_sum[lag] <- lag_sum [lag] + (current_vector[pos] - current_vector[pos+lag])^2       
          pair_cnt[lag] = pair_cnt[lag] + 1                    
        }
      } 
    }
  }
  lag_array_z <- lag_sum / (2 * pair_cnt)  
  message ("Lag values [z direction]:")
  print (lag_array_z)
  message ("Pair count [z direction]: ")
  print (pair_cnt)
  
  ## --4d-- fit exponential variogram models to x,y,z empirical variograms (non linear model fitting) ##
  message ("----- fitting exponential semivariogram model for x,y,z directions -----")
  # --- setup dataframes for nls
  df_experimvario_x <- data.frame(lags, lag_array_x)
  df_experimvario_y <- data.frame(lags, lag_array_y)
  df_experimvario_z <- data.frame(lags, lag_array_z)
  
  # --- nls with exponential variogram model (exponential model function as in Deutsch & Journel 1992, p.23)
  model_x <- nls(lag_array_x ~ (C*(1-exp(((-1)*lags)/a))), data = df_experimvario_x , start = list (a = Guess_a , C = Guess_C)) #, trace = T) 
  model_y <- nls(lag_array_y ~ (C*(1-exp(((-1)*lags)/a))), data = df_experimvario_y , start = list (a = Guess_a , C = Guess_C)) #, trace = T) 
  model_z <- nls(lag_array_z ~ (C*(1-exp(((-1)*lags)/a))), data = df_experimvario_z , start = list (a = Guess_a , C = Guess_C)) #, trace = T)

  # --- nls with exponential variogram model (standard exponential model function)
#  model_x <- nls(lag_array_x ~ (C*(1-exp(((-3)*lags)/a))), data = df_experimvario_x , start = list (a = Guess_a , C = Guess_C)) #, trace = T) 
#  model_y <- nls(lag_array_y ~ (C*(1-exp(((-3)*lags)/a))), data = df_experimvario_y , start = list (a = Guess_a , C = Guess_C)) #, trace = T) 
#  model_z <- nls(lag_array_z ~ (C*(1-exp(((-3)*lags)/a))), data = df_experimvario_z , start = list (a = Guess_a , C = Guess_C)) #, trace = T)

  
  # --- extract a,C data
  model_ax <- type.convert(coef (model_x)[1])
  model_ay <- type.convert(coef (model_y)[1])
  model_az <- type.convert(coef (model_z)[1])
  model_Cx <- type.convert(coef (model_x)[2])
  model_Cy <- type.convert(coef (model_y)[2])
  model_Cz <- type.convert(coef (model_z)[2])
  
  message ("a,C for x direction: ",model_ax,", ",model_Cx)
  message ("a,C for y direction: ",model_ay,", ",model_Cy)  
  message ("a,C for z direction: ",model_az,", ",model_Cz)
  
  mean_a <- mean (c((coef (model_x))[1], (coef (model_y))[1], (coef (model_z))[1]))
  mean_C <- mean (c((coef (model_x))[2], (coef (model_y))[2], (coef (model_z))[2]))
  
  # --- ordinate scaling for variogram plots -----
  vario_ord_scaling <- max(df_experimvario_x[2], df_experimvario_y[2], df_experimvario_z[2])

  ## -- section 4e -- Visualize & export plots of x,y,z experimental variograms and associated variogram models ##
  # --- display graphs of experimental variograms and exponential models
  plot(lag_array_x, type="p", col="red", xlim=c(0,15), ylim=c(0,vario_ord_scaling), main=CurrentNifti, xlab = "a (range, voxel size units)", ylab = "gamma")
  lines(lag_array_y, type="p", col="green")
  lines(lag_array_z, type="p", col="blue") 
  lines(df_experimvario_x$lags,predict(model_x, list(x = df_experimvario_x$lag_array_x)), type = "l", xlim=c(0,Max_lag), ylim=c(0,vario_ord_scaling), col="red")
  lines(df_experimvario_y$lags,predict(model_y, list(y = df_experimvario_y$lag_array_y)), xlim=c(0,Max_lag), ylim=c(0,vario_ord_scaling), col="green")
  lines(df_experimvario_z$lags,predict(model_z, list(z = df_experimvario_z$lag_array_z)), xlim=c(0,Max_lag), ylim=c(0,vario_ord_scaling), col="blue")
  lines(model_ax, model_Cx, type="p", col="red", pch=15, cex=LDPsymbolsize)
  lines(model_ay, model_Cy, type="p", col="green", pch=15, cex=LDPsymbolsize)
  lines(model_az, model_Cz, type="p", col="blue", pch=15, cex=LDPsymbolsize)
  
  # --- export graphs of experimental variograms and exponential models -----
  png (filename = paste(CurrentNifti,"_",VarioGraphicsPostfix,".png", sep=""), width = LDPxdim, height = LDPydim, units = "px")
  plot(lag_array_x, type="p", col="red", xlim=c(0,Max_lag), ylim=c(0,vario_ord_scaling), main=CurrentNifti, xlab = "a (range, voxel size units)", ylab = "gamma")
  lines(lag_array_y, type="p", col="green")
  lines(lag_array_z, type="p", col="blue") 
  lines(df_experimvario_x$lags,predict(model_x, list(x = df_experimvario_x$lag_array_x)), type = "l", xlim=c(0,Max_lag), ylim=c(0,vario_ord_scaling), col="red")
  lines(df_experimvario_y$lags,predict(model_y, list(y = df_experimvario_y$lag_array_y)), xlim=c(0,Max_lag), ylim=c(0,vario_ord_scaling), col="green")
  lines(df_experimvario_z$lags,predict(model_z, list(z = df_experimvario_z$lag_array_z)), xlim=c(0,Max_lag), ylim=c(0,vario_ord_scaling), col="blue")
  lines(model_ax, model_Cx, type="p", col="red", pch=15, cex=LDPsymbolsize)
  lines(model_ay, model_Cy, type="p", col="green", pch=15, cex=LDPsymbolsize)
  lines(model_az, model_Cz, type="p", col="blue", pch=15, cex=LDPsymbolsize)
  dev.off()
  
  ## -- section 4f -- Append geostatistics parameters to  LDP container file ##
  # --- append a, C parameters to LDP data container file -----
  curr_aC_list <- c(i, log(mean_a), log(mean_C), log(model_ax), log(model_Cx), log(model_ay), log(model_Cy), log(model_az), log(model_Cz), gsub(" ", "", CurrentNifti, fixed = TRUE))
  write(curr_aC_list, file = LDPContainerFile, ncolumns = 10, append = TRUE, sep = "\t")  
  
} # end of for loop (Nifti-1 or Analyze-7.5 images to process)

## -- section 5 -- Read LDP container file, visualize & export LDP plot and xyz LDP component plot of all input files
# get all variogram parameters
df_LDP <- read.table(LDPContainerFile, header = TRUE)

# --- display xyz component MS-lesion pattern discrimination plot (log) -----
plot(df_LDP[4:5], type="p", pch=15, col="red", xlim=c(0,3), ylim=c(-12,-3), main="MS-Lesion Pattern Discrimination Plot (xyz components)", xlab = "ln(a)", ylab = "ln(C)")
grid (NULL,NULL, lty = 6, col = "gray")
lines(df_LDP[6:7], type="p", pch=15, col="green")
lines(df_LDP[8:9], type="p", pch=15, col="blue")
text(df_LDP[4:5], str(df_LDP[[1:1]]), cex=LDPtextsize, pos=3, col="black") 
text(df_LDP[6:7], str(df_LDP[[1:1]]), cex=LDPtextsize, pos=3, col="black") 
text(df_LDP[8:9], str(df_LDP[[1:1]]), cex=LDPtextsize, pos=3, col="black") 

# --- export xyz component MS-lesion pattern discrimination plot (log) -----
png (filename = LDPxyzGraphicsFile, width = LDPxdim, height = LDPydim, units = "px")
plot(df_LDP[4:5], type="p", pch=15, col="red", xlim=c(0,3), ylim=c(-12,-3), main="MS-Lesion Pattern Discrimination Plot (xyz components)", xlab = "ln(a)", ylab = "ln(C)")
grid (NULL,NULL, lty = 6, col = "gray")
lines(df_LDP[6:7], type="p", pch=15, col="green")
lines(df_LDP[8:9], type="p", pch=15, col="blue")
text(df_LDP[4:5], str(df_LDP[[1:1]]), cex=LDPtextsize, pos=3, col="black") 
text(df_LDP[6:7], str(df_LDP[[1:1]]), cex=LDPtextsize, pos=3, col="black") 
text(df_LDP[8:9], str(df_LDP[[1:1]]), cex=LDPtextsize, pos=3, col="black")
dev.off()

# --- display MS-lesion pattern discrimination plot (log) -----
plot(df_LDP[2:3], pch=15, cex=LDPsymbolsize, col="cyan", bg="lightblue", xlim=c(0,3), ylim=c(-12,-3), main="MS-Lesion Pattern Discrimination Plot", xlab = "mean(ln(a[xyz]))", ylab = "mean(ln(C[xyz]))")
grid (NULL,NULL, lty = 6, col = "gray")
text(df_LDP[2:3], str(df_LDP[[1:1]]), cex=LDPtextsize, pos=3, col="black") 

# --- export MS-lesion pattern discrimination plot (log) -----
png (filename = LDPGraphicsFile, width = LDPxdim, height = LDPydim, units = "px")
plot(df_LDP[2:3], pch=15, cex=LDPsymbolsize, col="cyan", bg="lightblue", xlim=c(0,3), ylim=c(-12,-3), main="MS-Lesion Pattern Discrimination Plot", xlab = "mean(ln(a[xyz]))", ylab = "mean(ln(C[xyz]))")
grid (NULL,NULL, lty = 6, col = "gray")
text(df_LDP[2:3], str(df_LDP[[1:1]]), cex=LDPtextsize, pos=3, col="black") 
dev.off()

message (cat("***** LDP generator finished, ",i,"Nifti-1 / Analyze-7.5 files processed *****" ))

# --- console on -----
sink() # verbositiy
