# Supplementary material for: A R-Script for Generating Multiple Sclerosis Lesion Pattern Discrimination Plots
Source: Brain Sci. 2021 Jan 12;11(1):90. doi: 10.3390/brainsci11010090 (PMC7830121; doi:10.3390/brainsci11010090)
Supplement: Supplementary file 1 [file brainsci-11-00090-s001.zip › MNI.var]

ID ln(mean(a[xyz])) ln(mean(C[xyz])) ln(aX) ln(CX) ln(aY) ln(CY) ln(az) ln(CZ) file
1	0.626099155050819	-9.74182200168355	0.309747668845616	-9.74533333156539	0.400662017234369	-9.75080993483946	1.01342033695786	-9.72944606568613	Y:\GeoMS\Pub\LDPinR\BrainSciences\SupplementaryMaterials\MNI_mild.hdr
2	1.0062464141879	-7.59234050141974	0.891721292261864	-7.58171476342347	0.981174600949728	-7.63554024665721	1.13108943910417	-7.56123189353576	Y:\GeoMS\Pub\LDPinR\BrainSciences\SupplementaryMaterials\MNI_moderate.hdr
3	1.48462659349674	-6.51405593881885	1.30517115236873	-6.47389558558453	1.51387337729585	-6.57509514846554	1.61090335712524	-6.49598425590045	Y:\GeoMS\Pub\LDPinR\BrainSciences\SupplementaryMaterials\MNI_severe.hdr
